# Supplementary material for: Thymidine Phosphorylase Promotes Abdominal Aortic Aneurysm via VSMC Modulation and Matrix Remodeling in Mice and Humans
Source: Cardiovasc Ther. 2024 Dec 18;2024:1129181. doi: 10.1155/cdr/1129181 (PMC11669429; doi:10.1155/cdr/1129181)
Supplement: Supporting Information 3 — Figure S1. Flow chart of the proposed study. Figure S2. Histochemical staining images were scored based on staining intensity. We adopted a 6-point scale system, and representative images with score assignments are provided. Scale bar = 250 μm. Figure S3. TYMP expression is increased in the human AAA vessel wall. The human AAA vessel wall and healthy control aorta vessel wall (Con) were sectioned and double stained for TYMP and α-SMA. Nuclei were stained with DAPI. Scale bar = 200 μm. Figure S4. Melting curve analysis was performed to confirm the amplicons of human thymidine phosphorylase (TYMP) and glyceraldehyde 3-phosphate dehydrogenase (GAPDH). Figure S5. A. WT and Tymp−/− mice were fed a Western diet starting at 4 weeks of age for 8 weeks. Mouse body weight was monitored weekly until the implantation of the Alzet osmotic mini pump. B. Whole blood was drawn via inferior vena cava puncture at the time of sacrifice, and plasma was isolated by centrifugation using 0.109 M sodium citrate as an anticoagulant (1:9). Plasma triglyceride levels were measured using the triglyceride (TG) Colorimetric Assay Kit (EEA028, ThermoFisher Scientific). Figure S6. Necropsy of mice died after Ang II perfusion. Figure S7. Thymidine phosphorylase (TYMP) deficiency reduced the prevalence of abdominal aortic aneurysm (AAA) formation in mice. Mice were treated as mentioned in Figure 2. A Inner diameter of the abdominal aorta in the diastolic phase. B Inner diameter of the abdominal aorta in the systolic phase. Data are shown as mean ± SEM. N = 12 in WT and 11 in Tymp−/− groups for both A and B. One-way ANOVA was used to determine the time-dependent changes. C Representative echo images in the diastolic phase. D Representative echo images in the systolic phase. Figure S8. A receiver operating characteristic (ROC) analysis using the data from Figure 2(g) (abdominal aorta diameter), with the Tymp−/− group as the control and the WT group as the test group. Figure S9. Thymidine phosphorylase [file 1129181.f3.zip]

Archive with 2 entries (2 files):
- Supplementary Figures.pdf
- Uncut original images of WB and Zymography-HL.pdf
